# Supplementary material for: Pivotal role of BCL11B in the immune, hematopoietic and nervous systems: a review of the BCL11B-associated phenotypes from the genetic perspective
Source: Genes Immun. 2024 Mar 12;25(3):232–41. doi: 10.1038/s41435-024-00263-w (PMC11178493; doi:10.1038/s41435-024-00263-w)
Supplement: Supplementary file 2 — Supplementary Table 2 [file 41435_2024_263_MOESM2_ESM.xlsx]

## Sheet: S.Table 2. List of mutations
Patients	Demographic data of patients			Phenotypic data															Variant significance												Source
Variant	Sex	Age of onset	Current age	Clinical diagnosis	Dysmorphism	Neurodevelopmental delay	T-cell leukemia	Immunological affection	Defects of immmunetolerance	B-cell leukemia	Recurrent infections	Trec	CD3+CD4−CD8−	CD4+ T cell	CD8+ T cell2	ILC2	Others	Outcome	Mutation type	Exon	Inheritance	COSMIC (T-ALL)	Somatic status	Functional study	Expression	Activity	In silico prediction	gnomAD Freq	ACMG/CLINGEN/CGC, VICC (somatic)	ACMG Criteria	Pubmed
p.Arg3Ser	Male	1	11	Craniosynostosis	yes	yes Seizures (11)	no	N/A	N/A	no	N/A	N/A	N/A	N/A	N/A	N/A	Craniosynostosis	N/A	Missense	1	de novo	not considered	germline	yes	N/A	N/A	deleterious (5/6)	0	LP	PS3, PM2, PP2, PP1	https://pubmed.ncbi.nlm.nih.gov/31067316/
p.Leu30fs*	N/A	N/A	N/A	T-ALL	no	no	yes	N/A	N/A	no	N/A	N/A	N/A	N/A	N/A	N/A	N/A	unknown	Truncating	2	unknown	no	somatic	no	N/A	N/A	-	0	P	PVS1, PM2, PP5	https://pubmed.ncbi.nlm.nih.gov/28671688/
p.Asp33fs*6	N/A	N/A	N/A	T-ALL	no	no	yes	N/A	N/A	no	N/A	N/A	N/A	N/A	N/A	N/A	N/A	unknown	Truncating	2	unknown	yes	somatic	no	N/A	N/A	-	0	P	PVS1, PM2, PP5	https://pubmed.ncbi.nlm.nih.gov/28671688/
p.Leu36_Glu37fs*	N/A	N/A	N/A	T-ALL	no	no	yes	N/A	N/A	no	N/A	N/A	N/A	N/A	N/A	N/A	N/A	unknown	Truncating	2	unknown	yes	somatic	no	N/A	N/A	-	0	P	PVS1, PM2, PP5	https://pubmed.ncbi.nlm.nih.gov/28671688/
c.427+1G>A; p.Val48Glyfs∗14	Female	11	N/A	Immunodeficiency 49, severe combined	yes	yes	no	yes	N/A	no	yes	N/A	N/A	low	low	N/A	N/A	N/A	Truncating	2	inherited	not considered	germline	yes	normal	loss of the zinc finger domain	-	0	P	PVS1, PM2, PP5, PP1	https://pubmed.ncbi.nlm.nih.gov/36176959/
c.427+1G>A; p.Val48Glyfs∗14	Male	3	N/A	Immunodeficiency 49, severe combined	yes	yes	no	yes	N/A	no	yes	N/A	N/A	low	low	N/A	N/A	N/A	Truncating	2	inherited	not considered	germline	yes	normal	loss of the zinc finger domain	-	0	P	PVS1, PM2, PP5, PP1	https://pubmed.ncbi.nlm.nih.gov/36176959/
c.427+1G>A; p.Val48Glyfs∗14	Female	35	N/A	Immunodeficiency 49, severe combined	yes	yes	no	N/A	N/A	no	N/A	N/A	N/A	N/A	N/A	N/A	N/A	N/A	Truncating	2	inherited	not considered	germline	yes	normal	loss of the zinc finger domain	-	0	P	PVS1, PM2, PP5, PP1	https://pubmed.ncbi.nlm.nih.gov/36176959/
p.Cys81Leufs*76	Male	N/A	N/A	Immunodeficiency 49, severe combined	yes	yes	no	yes	yes	no	N/A	N/A	N/A	N/A	N/A	low	N/A	N/A	Truncating	2	de novo	not considered	germline	yes	N/A	N/A	-	0	P	PVS1, PM2, PP5, PP1	https://pubmed.ncbi.nlm.nih.gov/29985992/
p.Thr120fs*	N/A	N/A	N/A	T-ALL	no	no	yes	N/A	N/A	no	N/A	N/A	N/A	N/A	N/A	N/A	N/A	unknown	Truncating	2	unknown	no	somatic	no	N/A	N/A	-	0	P	PVS1, PM2, PP5	https://pubmed.ncbi.nlm.nih.gov/28671688/
p.His126Tyr	Male	N/A	49	T-ALL	no	no	yes	N/A	N/A	no	N/A	N/A	N/A	N/A	N/A	N/A	Dead	Death after chemotherapy	Missense	2	unknown	no	unknown	no	N/A	N/A	deleterious (3/6)	0.00003583	VUS	PM2, PP2, PP4, BP4	https://pubmed.ncbi.nlm.nih.gov/36270471/
p.Gln167His (p.Gln238His)	N/A	N/A	N/A	T-ALL	no	no	yes	N/A	N/A	no	N/A	N/A	N/A	N/A	N/A	N/A	N/A	unknown	Missense	3	unknown	yes	unknown	no	N/A	N/A	deleterious (6/6)	0	VUS	PM2, PP2, PP4	https://www.ncbi.nlm.nih.gov/pmc/articles/PMC4413615/
p.Tyr384*	N/A	N/A	N/A	T-ALL	no	no	yes	N/A	N/A	no	N/A	N/A	N/A	N/A	N/A	N/A	N/A	unknown	Truncating	4	unknown	no	unknown	no	N/A	N/A	-	0	P	PVS1, PM2, PP5	https://www.ncbi.nlm.nih.gov/pmc/articles/PMC4413615/
p.Ser398Glnfs∗117	Female	1	N/A	Immunodeficiency 49, severe combined	yes	yes	no	yes	N/A	no	N/A	N/A	low	N/A	N/A	N/A	N/A	N/A	Truncating	4	de novo	not considered	germline	no	N/A	N/A	-	0	P	PVS1, PM2, PP5, PP1	https://pubmed.ncbi.nlm.nih.gov/33194885/
p.Pro422Leu	Male	1	2	Craniosynostosis	yes	yes	no	N/A	N/A	no	yes	N/A	N/A	N/A	N/A	N/A	Craniosynostosis	N/A	Missense	4	inherited	not considered	germline	no	N/A	N/A	deleterious (4/6)	0.00002755	VUS Warm	PM2, PP2, PP4, BP4	https://pubmed.ncbi.nlm.nih.gov/34900871/
p.Cys432Arg	N/A	N/A	N/A	T-ALL	no	no	yes	N/A	N/A	no	N/A	N/A	N/A	N/A	N/A	N/A	N/A	unknown	Missense	4	unknown	yes	somatic	no	N/A	N/A	deleterious (6/6)	0	VUS	PM2, PP2, PP4 + hotspot	https://pubmed.ncbi.nlm.nih.gov/28671688/
p.Asn441Lys	Male	1	N/A	Immunodeficiency 49, severe combined	no	yes	no	yes	N/A	no	N/A	absent	N/A	absent	N/A	N/A	N/A	N/A	Missense	4	de novo	not considered	germline	yes	N/A	N/A	deleterious (6/6)	0	LP	PS3, PM2, PP2, PP1	https://pubmed.ncbi.nlm.nih.gov/27959755/
p.His445Tyr	Male	17	17	T-ALL	no	no	yes	N/A	N/A	no	N/A	N/A	N/A	N/A	N/A	N/A	ETP, non-ABD	Induction failure	Missense	4	unknown	no	unknown	yes	N/A	Inactivation	deleterious (6/6)	0	Likely oncogenic	PS3, PM2, PP2 + hotspot	https://pubmed.ncbi.nlm.nih.gov/21878675/
p.Arg447Cys	N/A	N/A	N/A	T-ALL	no	no	yes	N/A	N/A	no	N/A	N/A	N/A	N/A	N/A	N/A	N/A	unknown	Missense	4	unknown	yes	somatic	no	N/A	N/A	deleterious (6/6)	0	VUS	PM2, PP2, PP4 + hotspot	https://pubmed.ncbi.nlm.nih.gov/28671688/
p.Arg447His	Male	8	8	T-ALL	no	no	yes	N/A	N/A	no	N/A	N/A	N/A	N/A	N/A	N/A	ETP, non-ABD	Long-term event-free survivor	Missense	4	unknown	no	unknown	yes	N/A	Inactivation	deleterious (6/6)	0	Likely oncogenic	PS3, PM2, PP2 + hotspot	https://pubmed.ncbi.nlm.nih.gov/21878675/
p.Thr450Met	N/A	N/A	N/A	T-ALL	no	no	yes	N/A	N/A	no	N/A	N/A	N/A	N/A	N/A	N/A	N/A	unknown	Missense	4	unknown	yes	somatic	no	N/A	N/A	deleterious (6/6)	0	VUS	PM2, PP2, PP4 + hotspot	https://www.ncbi.nlm.nih.gov/pmc/articles/PMC4413615/
p.Thr450Met	Female	N/A	54	T-ALL	no	no	yes	N/A	N/A	no	N/A	N/A	N/A	N/A	N/A	N/A	Dead	Death after chemotherapy	Missense	4	unknown	yes	somatic	no	N/A	N/A	deleterious (6/6)	0.000004059	VUS	PM2, PP2, PP4 + hotspot	https://pubmed.ncbi.nlm.nih.gov/36270471/
p.Thr450Met	Male	6	6	T-ALL	no	no	yes	N/A	N/A	no	N/A	N/A	N/A	N/A	N/A	N/A	N/A	Alive after chemotherapy	Missense	4	unknown	yes	somatic	no	N/A	N/A	deleterious (6/6)	0.000004059	VUS	PM2, PP2, PP4 + hotspot	https://pubmed.ncbi.nlm.nih.gov/28671687/
p.Thr450fs*	N/A	N/A	N/A	T-ALL	no	no	yes	N/A	N/A	no	N/A	N/A	N/A	N/A	N/A	N/A	N/A	unknown	Truncating	4	unknown	no	somatic	no	N/A	N/A	-	0	P	PVS1, PM2, PP5	https://pubmed.ncbi.nlm.nih.gov/28671688/
p.Glu452Lys	N/A	N/A	N/A	T-ALL	no	no	yes	N/A	N/A	no	N/A	N/A	N/A	N/A	N/A	N/A	N/A	unknown	Missense	4	unknown	no	somatic	no	N/A	N/A	deleterious (6/6)	0	VUS	PM2, PP2, PP4 + hotspot	https://pubmed.ncbi.nlm.nih.gov/28671688/
p.Pro454Thr	N/A	N/A	N/A	T-ALL	no	no	yes	N/A	N/A	no	N/A	N/A	N/A	N/A	N/A	N/A	N/A	unknown	Missense	4	unknown	yes	somatic	no	N/A	N/A	deleterious (6/6)	0	VUS	PM2, PP2, PP4 + hotspot	https://pubmed.ncbi.nlm.nih.gov/28671688/
p.Tyr455*	Male	N/A	N/A	Immunodeficiency 49, severe combined	yes	yes	no	yes	yes	no	N/A	N/A	N/A	N/A	N/A	low	N/A	N/A	Truncating	4	de novo	not considered	germline	yes	N/A	N/A	-	0	P	PVS1, PM2, PP5, PP1	https://pubmed.ncbi.nlm.nih.gov/29985992/
p.Tyr455Asn	N/A	N/A	N/A	T-ALL	no	no	yes	N/A	N/A	no	N/A	N/A	N/A	N/A	N/A	N/A	N/A	unknown	Missense	4	unknown	no	somatic	no	N/A	N/A	deleterious (6/6)	0	VUS	PM2, PP2, PP4 + hotspot	https://pubmed.ncbi.nlm.nih.gov/28671688/
p.Ty455HIs	N/A	N/A	N/A	T-ALL	no	no	yes	N/A	N/A	no	N/A	N/A	N/A	N/A	N/A	N/A	N/A	unknown	Missense	4	unknown	no	somatic	no	N/A	N/A	deleterious (6/6)	0	VUS	PM2, PP2, PP4 + hotspot	https://pubmed.ncbi.nlm.nih.gov/28671688/
p.Tys455Cys	N/A	N/A	N/A	T-ALL	no	no	yes	N/A	N/A	no	N/A	N/A	N/A	N/A	N/A	N/A	N/A	unknown	Missense	4	unknown	no	somatic	no	N/A	N/A	deleterious (6/6)	0	VUS	PM2, PP2, PP4 + hotspot	https://pubmed.ncbi.nlm.nih.gov/28671688/
p.Ser465Leu	N/A	N/A	N/A	T-ALL	no	no	yes	N/A	N/A	no	N/A	N/A	N/A	N/A	N/A	N/A	N/A	unknown	Missense	4	unknown	yes	somatic	no	N/A	N/A	deleterious (6/6)	0.000004060	VUS	PM2, PP2, PP4 + hotspot	https://pubmed.ncbi.nlm.nih.gov/28671688/
p.Gln466His	N/A	N/A	N/A	T-ALL	no	no	yes	N/A	N/A	no	N/A	N/A	N/A	N/A	N/A	N/A	N/A	unknown	Missense	4	unknown	yes	somatic	no	N/A	N/A	deleterious (6/6)	0	VUS	PM2, PP2, PP4 + hotspot	https://pubmed.ncbi.nlm.nih.gov/28671688/
p.Lys469Thr	N/A	N/A	N/A	T-ALL	no	no	yes	N/A	N/A	no	N/A	N/A	N/A	N/A	N/A	N/A	N/A	unknown	Missense	4	unknown	yes	somatic	no	N/A	N/A	deleterious (6/6)	0	VUS	PM2, PP2, PP4 + hotspot	https://pubmed.ncbi.nlm.nih.gov/28671688/
p.Arg472His	N/A	N/A	N/A	T-ALL	no	no	yes	N/A	N/A	no	N/A	N/A	N/A	N/A	N/A	N/A	N/A	unknown	Missense	4	unknown	yes	somatic	no	N/A	N/A	deleterious (6/6)	0	VUS	PM2, PP2, PP4 + hotspot	https://www.ncbi.nlm.nih.gov/pmc/articles/PMC4413615/
p.Arg472Cys	N/A	N/A	N/A	T-ALL	no	no	yes	N/A	N/A	no	N/A	N/A	N/A	N/A	N/A	N/A	N/A	unknown	Missense	4	unknown	yes	somatic	no	N/A	N/A	deleterious (6/6)	0	VUS	PM2, PP2, PP4 + hotspot	https://pubmed.ncbi.nlm.nih.gov/28671688/
p.Arg472His	N/A	N/A	N/A	T-ALL	no	no	yes	N/A	N/A	no	N/A	N/A	N/A	N/A	N/A	N/A	N/A	unknown	Missense	4	unknown	yes	somatic	no	N/A	N/A	deleterious (6/6)	0	VUS	PM2, PP2, PP4 + hotspot	https://pubmed.ncbi.nlm.nih.gov/28671688/
p.Lys475Glu	N/A	N/A	N/A	T-ALL	no	no	yes	N/A	N/A	no	N/A	N/A	N/A	N/A	N/A	N/A	N/A	unknown	Missense	4	unknown	no	somatic	no	N/A	N/A	deleterious (6/6)	0	VUS	PM2, PP2, PP4 + hotspot	https://pubmed.ncbi.nlm.nih.gov/28671688/
p.His479Tyr	cell line	N/A	N/A	T-ALL	no	no	yes	N/A	N/A	no	N/A	N/A	N/A	N/A	N/A	N/A	N/A	N/A	Missense	4	unknown	no	unknown	yes	N/A	Inactivation	deleterious (6/6)	0	LP	PS3, PM2, PP2 + hotspot	https://pubmed.ncbi.nlm.nih.gov/21878675/
p.Glu499*	Female	N/A	N/A	Immunodeficiency 49, severe combined	yes	yes	no	yes	yes	no	N/A	N/A	N/A	N/A	N/A	low	N/A	N/A	Truncating	4	de novo	not considered	germline	yes	N/A	N/A	-	0	P	PVS1, PM2, PP5, PP1	https://pubmed.ncbi.nlm.nih.gov/29985992/
p.Thr502Hisfs*15	Female	N/A	N/A	Immunodeficiency 49, severe combined	yes	yes	no	yes	N/A	no	N/A	N/A	N/A	N/A	N/A	low	N/A	N/A	Truncating	4	de novo	not considered	germline	yes	N/A	N/A	-	0	P	PVS1, PM2, PP5, PP1	https://pubmed.ncbi.nlm.nih.gov/29985992/
p.Asp534Thrfs*29	Female	N/A	N/A	Immunodeficiency 49, severe combined	yes	yes	no	yes	N/A	no	N/A	N/A	N/A	N/A	N/A	low	N/A	N/A	Truncating	4	de novo	not considered	germline	yes	N/A	N/A	-	0	P	PVS1, PM2, PP5, PP1	https://pubmed.ncbi.nlm.nih.gov/29985992/
p.Arg581Alafs*45	Male	N/A	N/A	Immunodeficiency 49, severe combined	yes	yes	no	yes	yes	no	yes	N/A	N/A	N/A	N/A	low	N/A	N/A	Truncating	4	de novo	not considered	germline	yes	N/A	N/A		0	P	PVS1, PM2, PP5, PP1	https://pubmed.ncbi.nlm.nih.gov/29985992/
p.Gly581Asn	Male	N/A	22	T-ALL	no	no	yes	N/A	N/A	no	N/A	N/A	N/A	N/A	N/A	N/A	Dead	Death after chemotherapy	Missense	4	unknown	no	unknown	no	N/A	N/A	Tolerated (0/6)	0.00001355	VUS	PM2, PP2, PP4, BP4 + hotspot	https://pubmed.ncbi.nlm.nih.gov/36270471/
p.Gly582Ser	Male	1	16	Craniosynostosis	yes	yes	no	N/A	N/A	no	yes	N/A	N/A	N/A	N/A	N/A	Craniosynostosis	N/A	Missense	4	de novo	not considered	germline	no	N/A	N/A	deleterious (3/6)	0	VUS Warm	PM2, PP2, PP4, BP4	https://pubmed.ncbi.nlm.nih.gov/34900871/
p.Gly596Ser	Male	7	7	T-ALL	no	no	yes	N/A	N/A	no	N/A	N/A	N/A	N/A	N/A	N/A	ETP, non-ABD	Long-term event-free survivor	Missense	4	unknown	no	unknown	yes	N/A	N/A	deleterious (4/6)	0.00002198	Likely oncogenic	PS3, PM2, PP2 + hotspot	https://pubmed.ncbi.nlm.nih.gov/21878675/
c.1887_c.1893delCGGCGGG; p.Gly630Thrfs*91	Male	4	N/A	Neurodevelpmental disorder	yes	yes	no	N/A	N/A	no	N/A	N/A	N/A	N/A	N/A	N/A	N/A	N/A	Truncating	4	de novo	not considered	germline	no	N/A	N/A	-	0	P	PVS1, PM2, PP5, PP1	https://pubmed.ncbi.nlm.nih.gov/32135595/
p.Gly649Alafs*67	Male	N/A	N/A	Immunodeficiency 49, severe combined	yes	yes	no	yes	N/A	no	yes	N/A	N/A	N/A	N/A	low	N/A	N/A	Truncating	4	de novo	not considered	germline	yes	N/A	N/A	-	0	P	PVS1, PM2, PP5, PP1	https://pubmed.ncbi.nlm.nih.gov/29985992/
p.Gly649Alafs*67	Female	5	N/A	Neurodevelpmental disorder	yes	yes	unknown	N/A	N/A	unknown	N/A	N/A	N/A	N/A	N/A	N/A	Dental abnormalities	N/A	Truncating	4	de novo	not considered	germline	yes	N/A	N/A	-	0	P	PVS1, PM2, PP5, PP1	https://pubmed.ncbi.nlm.nih.gov/32659295/
p.Gly667Glu	Female	1	30	Craniosynostosis	yes	yes	no	N/A	N/A	no	yes	N/A	N/A	N/A	N/A	N/A	Craniosynostosis	N/A	Missense	4	de novo	not considered	germline	no	N/A	N/A	deleterious (5/6)	0	VUS Warm	PM2, PP2, PP4, BP4	https://pubmed.ncbi.nlm.nih.gov/34900871/
p.Pro673Arg	Female	1	14	Craniosynostosis	yes	yes	no	N/A	N/A	no	-	N/A	N/A	N/A	N/A	N/A	Craniosynostosis	N/A	Missense	4	de novo	not considered	germline	no	N/A	N/A	deleterious (3/6)	0	VUS Warm	PM2, PP2, PP4, BP4	https://pubmed.ncbi.nlm.nih.gov/34900871/
p.Thr730Thrfs*151	Female	1	N/A	Neurodevelpmental disorder	no	yes	no	N/A	N/A	no	yes	N/A	N/A	N/A	N/A	N/A	N/A	N/A	Truncating	4	de novo	not considered	germline	no	N/A	N/A	-	0	P	PVS1, PM2, PP5, PP1	https://pubmed.ncbi.nlm.nih.gov/31347296/
p.Gly783Alafs*24	Male	1	2	Neurodevelpmental disorder	yes	yes (motor delay, dysmyelination)	no	yes	yes (eosinophilia, Hyper-IgE)	no	N/A	N/A	N/A	N/A	N/A	N/A	Craniosynostosis	N/A	Truncating	4	de novo	not considered	germline	no	N/A	N/A	-	0	P	PVS1, PM2, PP5, PP1	https://pubmed.ncbi.nlm.nih.gov/36275064/
p.Asn807Lys	Male	N/A	N/A	Immunodeficiency 49, severe combined	yes	yes	no	yes	yes	no	N/A	low	N/A	N/A	N/A	low	N/A	N/A	Missense	4	de novo	not considered	germline	yes	N/A	N/A	deleterious (5/6)	0	LP	PS3, PM2, PP2, PP1	https://pubmed.ncbi.nlm.nih.gov/29985992/
p.Asn807Lys	Female	1	N/A	Neurodevelpmental disorder	yes	yes	no	N/A	no	no	N/A	low	normal	N/A	N/A	N/A	Dental abnormalities	N/A	Missense	4	de novo	not considered	germline	yes	N/A	N/A	deleterious (5/6)	0	LP	PS3, PM2, PP2, PP1	https://pubmed.ncbi.nlm.nih.gov/32659295/
p.Gly820Alafs*27	Female	N/A	N/A	Neurodevelpmental disorder	yes	yes	no	N/A	N/A	no	N/A	N/A	N/A	N/A	N/A	low	N/A	N/A	Truncating	4	de novo	not considered	germline	yes	N/A	N/A	-	0	P	PVS1, PM2, PP5, PP1	https://pubmed.ncbi.nlm.nih.gov/29985992/
c.2461_2462ins; p.Glu821Glyfs∗28	Male	3	N/A	Immunodeficiency 49, severe combined	yes	yes	no	yes	yes	no	N/A	N/A	N/A	low	low	N/A	N/A	N/A	Truncating	4	de novo	not considered	germline	yes	N/A	N/A	-	0	P	PVS1, PM2, PP5, PP1	https://pubmed.ncbi.nlm.nih.gov/36176959/
p.Cys826Tyr	Female	14	N/A	Neurodevelpmental disorder	yes	yes	no	yes	yes	no	N/A	N/A	N/A	N/A	N/A	N/A	hyper IgE	N/A	Missense	4	de novo	not considered	germline	yes	N/A	N/A	deleterious (6/6)	0	LP	PS3, PM2, PP2, PP1	https://pubmed.ncbi.nlm.nih.gov/34887873/
p.Cys826Tyr	Female	1	14	Immunodeficiency 49, severe combined	yes	yes (severe intellectual disability)	no	yes	yes (hyper IgE)	no	yes	N/A	N/A	N/A	N/A	N/A	Low memory B cells	N/A	Missense	4	de novo	not considered	germline	yes	N/A	N/A	deleterious (6/6)	0	Likely oncogenic	PS3, PM2, PP2 + hotspot	https://pubmed.ncbi.nlm.nih.gov/34887873/
p.Ala834Thr (p.Ala763Thr)	N/A	N/A	N/A	T-ALL	no	no	yes	N/A	N/A	no	N/A	N/A	N/A	N/A	N/A	N/A	N/A	unknown	Missense	4	unknown	yes	somatic	no	N/A	N/A	deleterious (5/6)	0	VUS	PM2, PP2, PP4, BP4 + hotspot	https://www.ncbi.nlm.nih.gov/pmc/articles/PMC4413615/
p.Gln835His	N/A	N/A	N/A	T-ALL	no	no	yes	N/A	N/A	no	N/A	N/A	N/A	N/A	N/A	N/A	N/A	unknown	Missense	4	unknown	yes	somatic	no	N/A	N/A	deleterious (6/6)	0	VUS	PM2, PP2, PP4 + hotspot	https://pubmed.ncbi.nlm.nih.gov/28671688/
p.Gly847Arg	Male	11	11	T-ALL	no	no	yes	N/A	N/A	no	N/A	N/A	N/A	N/A	N/A	N/A	ETP, non-ABD	Relapse after chemotherapy	Missense	4	unknown	yes	unknown	yes	N/A	N/A	deleterious (6/6)	0.000003991	Likely oncogenic	PS3, PM2, PP2 + hotspot	https://pubmed.ncbi.nlm.nih.gov/21878675/
p.Gln848Arg (p.Gln777Arg)	N/A	N/A	N/A	T-ALL	no	no	yes	N/A	N/A	no	N/A	N/A	N/A	N/A	N/A	N/A	N/A	unknown	Missense	4	unknown	not considered	unknown	no	N/A	N/A	deleterious (6/6)	0	VUS	PM2, PP2, PP4 + hotspot	https://www.ncbi.nlm.nih.gov/pmc/articles/PMC4413615/
p.Ala891Profs*67	Male	N/A	N/A	Immunodeficiency 49, severe combined	yes	yes	no	yes	yes	no	yes	N/A	N/A	N/A	N/A	low	N/A	N/A	Truncating	4	de novo	not considered	germline	yes	N/A	N/A	-	0	P	PVS1, PM2, PP5, PP1	https://pubmed.ncbi.nlm.nih.gov/29985992/
